# Supplementary material for: High Sucrose and Cholic Acid Diet Triggers PCOS-like Phenotype and Reduces Enterobacteriaceae Colonies in Female Wistar Rats
Source: Pathophysiology. 2022 Jul 8;29(3):344–53. doi: 10.3390/pathophysiology29030026 (PMC9326763; doi:10.3390/pathophysiology29030026)
Supplement: Supplementary file 1 [file pathophysiology-29-00026-s001.zip]

Archive with 1 entries (1 files):
- pathophysiology-1743973-supplementary.pdf
